# Supplementary material for: Association between education and television viewing among older working and retired people: a comparative study of Finland and Japan
Source: BMC Public Health. 2018 Jul 25;18:917. doi: 10.1186/s12889-018-5860-4 (PMC6060519; doi:10.1186/s12889-018-5860-4)
Supplement: Supplementary file 1 — Table S3. Association between educational attainment and TV viewing durations (≥3 h and ≥ 2 h per day) for each cohort and each current working status. The additional table presents the results of the sensitivity analyses with outcomes set to TV viewing durations of ≥3 h and ≥ 2 h per day. (XLSX 16 kb) [file 12889_2018_5860_MOESM1_ESM.xlsx]

## Sheet: Additional_file_1
Additional file 1. Table 3. Association between educational attainment and TV viewing durations (≥3 hours and ≥2 hours per day) for each cohort and each current working status.
	Crude model					Model 1					Model 2					Model 3
	PR	95% CI				PR	95% CI				PR	95% CI				PR	95% CI
Outcome: TV viewing ≥3 hours per day
Finland
Working (n = 699)
Low: ≤9 years	1	ref.				1	ref.				1	ref.				1	ref.
Middle: 10–12 years	0.8056	0.6277	–	1.0338		0.7722	0.5964	–	0.9999		0.9201	0.7289	–	1.1614		0.9199	0.7286	–	1.1614
High: ≥13 years	0.5727	0.4524	–	0.7249		0.5699	0.4492	–	0.7232		0.8568	0.6902	–	1.0636		0.8567	0.6898	–	1.0639
Retired (n = 10,045)
Low: ≤9 years	1	ref.				1	ref.				1	ref.				1	ref.
Middle: 10–12 years	0.895	0.8619	–	0.9293		0.9029	0.8692	–	0.9379		0.9499	0.9243	–	0.9762		0.9515	0.9262	–	0.9775
High: ≥13 years	0.7108	0.6838	–	0.7388		0.7165	0.6893	–	0.7448		0.8498	0.8264	–	0.8739		0.8539	0.8306	–	0.8778
Japan
Working (n = 739)
Low: ≤9 years	1	ref.				1	ref.				1	ref.				1	ref.
Middle: 10–12 years	0.813343	0.677293	–	0.976723		0.794566	0.661849	–	0.953896		0.795804	0.66325	–	0.95485		0.806817	0.671323	–	0.969657
High: ≥13 years	0.752839	0.618552	–	0.916279		0.734252	0.601615	–	0.896131		0.733639	0.601194	–	0.895261		0.745931	0.610694	–	0.911116
Retired (n = 1,754)
Low: ≤9 years	1	ref.				1	ref.				1	ref.				1	ref.
Middle: 10–12 years	0.867493	0.79925	–	0.941563		0.857894	0.790224	–	0.931359		0.8729	0.804347	–	0.947295		0.871438	0.802535	–	0.946256
High: ≥13 years	0.765009	0.693447	–	0.843957		0.750168	0.679166	–	0.828592		0.775375	0.70134	–	0.857226		0.774178	0.69994	–	0.85629
Outcome: TV viewing ≥2 hours per day
Finland
Working (n = 699)
Low: ≤9 years	1	ref.				1	ref.				1	ref.				1	ref.
Middle: 10–12 years	0.9931	0.8857	–	1.1135		0.9891	0.8801	–	1.1116		0.9977	0.8059	–	1.2352		0.9968	0.805	–	1.2343
High: ≥13 years	0.8514	0.7611	–	0.9524		0.8519	0.7629	–	0.9513		0.9355	0.7671	–	1.141		0.9344	0.7659	–	1.14
Retired (n = 10,045)
Low: ≤9 years	1	ref.				1	ref.				1	ref.				1	ref.
Middle: 10–12 years	0.9683	0.9533	–	0.9834		0.9704	0.9556	–	0.9855		0.9832	0.9653	–	1.0014		0.9836	0.9655	–	1.002
High: ≥13 years	0.8987	0.8842	–	0.9135		0.9002	0.8858	–	0.9149		0.9422	0.9253	–	0.9594		0.9429	0.9259	–	0.9602
Japan
Working (n = 739)
Low: ≤9 years	1	ref.				1	ref.				1	ref.				1	ref.
Middle: 10–12 years	0.940751	0.85497	–	1.03514		0.933519	0.848395	–	1.02718		0.937098	0.851372	–	1.03145		0.950353	0.863857	–	1.04551
High: ≥13 years	0.897411	0.80917	–	0.995274		0.883814	0.796192	–	0.981079		0.884117	0.795896	–	0.982116		0.898804	0.808285	–	0.999461
Retired (n = 1,754)
Low: ≤9 years	1	ref.				1	ref.				1	ref.				1	ref.
Middle: 10–12 years	0.93393	0.894139	–	0.975491		0.926788	0.887111	–	0.96824		0.931536	0.891867	–	0.972969		0.928419	0.888544	–	0.970083
High: ≥13 years	0.895163	0.850067	–	0.942651		0.880225	0.834712	–	0.928218		0.887394	0.841049	–	0.936293		0.883752	0.837351	–	0.932725
PR: prevalence ratio, CI: confidence interval.
Model 1: crude model + age & sex.
Model 2: model 1 + household size, smoking, alcohol, body mass index, current chronic disease, common mental disorders.
Model 3: model 2 + moderate/vigorous physical activity.
